# Supplementary material for: Saccharomyces cerevisiae Rhodanese RDL2 Uses the Arg Residue of the Active-Site Loop for Thiosulfate Decomposition
Source: Antioxidants (Basel). 2021 Sep 26;10(10):1525. doi: 10.3390/antiox10101525 (PMC8533005; doi:10.3390/antiox10101525)
Supplement: Supplementary file 1 [file antioxidants-10-01525-s001.zip]

Archive with 1 entries (1 files):
- antioxidants-1369925-supplementary.pdf
